# Supplementary material for: Effects of a Sodium Phosphate Electrolyte Additive on Elevated Temperature Performance of Spinel Lithium Manganese Oxide Cathodes
Source: Materials (Basel). 2021 Aug 19;14(16):4670. doi: 10.3390/ma14164670 (PMC8402163; doi:10.3390/ma14164670)
Supplement: Supplementary file 1 [file materials-14-04670-s001.zip]

Archive with 1 entries (1 files):
- materials-1334415-supplementary.pdf
